# Supplementary material for: Biopatinas on Peperino Stone: Three Eco-Friendly Methods for Their Control and Multi-Technique Approach to Evaluate Their Efficacy
Source: Microorganisms. 2025 Feb 8;13(2):375. doi: 10.3390/microorganisms13020375 (PMC11858501; doi:10.3390/microorganisms13020375)
Supplement: Supplementary file 1 [file microorganisms-13-00375-s001.zip]

Archive with 1 entries (1 files):
- microorganisms-3339393-supplementary.pdf
